# Supplementary material for: Production of Innovative Essential Oil-Based Emulsion Coatings for Fungal Growth Control on Postharvest Fruits
Source: Foods. 2022 May 29;11(11):1602. doi: 10.3390/foods11111602 (PMC9180006; doi:10.3390/foods11111602)
Supplement: Supplementary file 1 [file foods-11-01602-s001.zip]

Archive with 1 entries (1 files):
- foods-1719097-supplementary.pdf
